# Supplementary material for: Prognostic and Clinicopathological Significance of the Loss of Expression of Retinoblastoma Protein (pRb) in Oral Squamous Cell Carcinoma: A Systematic Review and Meta-Analysis
Source: Cancers (Basel). 2023 Jun 9;15(12):3132. doi: 10.3390/cancers15123132 (PMC10296286; doi:10.3390/cancers15123132)
Supplement: Supplementary file 1 [file cancers-15-03132-s001.zip]

Archive with 1 entries (1 files):
- cancers-2418270-supplementary.pdf
